# Supplementary material for: ﻿More hidden diversity in a cryptic species complex: a new subspecies of Leptideasinapis (Lepidoptera, Pieridae) from Northern Iran
Source: Comp Cytogenet. 2023 May 4;17:113–28. doi: 10.3897/compcytogen.17.102830 (PMC10252139; doi:10.3897/compcytogen.17.102830)
Supplement: XML Treatment for Leptidea sinapis ssp. tabarestana [file compcytogen.17.102830-treatment1.xml]

<!DOCTYPE tp:taxon-treatment
  PUBLIC "-//TaxonX//DTD Taxonomic Treatment Publishing DTD v0 20100105//EN" "tax-treatment-NSO.dtd">
<tp:taxon-treatment xmlns:tp="http://www.plazi.org/taxpub"><tp:treatment-meta><kwd-group><label>Taxon classification</label><kwd>
              <named-content content-type="kingdom">Animalia</named-content>
            </kwd><kwd>
              <named-content content-type="order">Lepidoptera</named-content>
            </kwd><kwd>
              <named-content content-type="family">Pieridae</named-content>
            </kwd></kwd-group><mixed-citation publication-type="journal"><person-group><name><surname>Nazari</surname><given-names>Vazrick</given-names></name><name><surname>Lukhtanov</surname><given-names>Vladimir A.</given-names></name><name><surname>Naderi</surname><given-names>Alireza</given-names></name><name><surname>Fric</surname><given-names>Zdenek Faltýnek</given-names></name><name><surname>Dincă</surname><given-names>Vlad</given-names></name><name><surname>Vila</surname><given-names>Roger</given-names></name></person-group><article-title>﻿More hidden diversity in a cryptic species complex: a new subspecies of <italic><tp:taxon-name><tp:taxon-name-part taxon-name-part-type="genus" reg="Leptidea">Leptidea</tp:taxon-name-part><tp:taxon-name-part taxon-name-part-type="species" reg="sinapis">sinapis</tp:taxon-name-part></tp:taxon-name></italic> (<tp:taxon-name><tp:taxon-name-part taxon-name-part-type="order">Lepidoptera</tp:taxon-name-part></tp:taxon-name>, <tp:taxon-name><tp:taxon-name-part taxon-name-part-type="family">Pieridae</tp:taxon-name-part></tp:taxon-name>) from Northern Iran</article-title><source>Comp Cytogenet</source><day>04</day><month>05</month><year>2023</year><volume>17</volume><fpage>113</fpage><lpage>128</lpage><pub-id pub-id-type="doi">10.3897/compcytogen.17.102830</pub-id></mixed-citation></tp:treatment-meta><tp:nomenclature><label>﻿</label><tp:taxon-name>
            <object-id xmlns:xlink="http://www.w3.org/1999/xlink" content-type="arpha" xlink:type="simple">1C5BE43F-D095-58E1-BC85-350DBEE92A76</object-id>
            <tp:taxon-name-part taxon-name-part-type="genus" reg="Leptidea">Leptidea</tp:taxon-name-part>
            <tp:taxon-name-part taxon-name-part-type="species" reg="sinapis">sinapis</tp:taxon-name-part>
            <tp:taxon-name-part taxon-name-part-type="infraspecific-rank">ssp.</tp:taxon-name-part>
            <tp:taxon-name-part taxon-name-part-type="subspecies" reg="tabarestana">tabarestana</tp:taxon-name-part>
            <object-id xmlns:xlink="http://www.w3.org/1999/xlink" content-type="zoobank" xlink:type="simple">https://zoobank.org/BED12A6B-C1D3-4897-8D40-A955333D6C7C</object-id>
          </tp:taxon-name><tp:taxon-authority>Nazari, Lukhtanov et Naderi</tp:taxon-authority><tp:taxon-status xmlns:xlink="http://www.w3.org/1999/xlink" xlink:type="simple">ssp. nov.</tp:taxon-status><xref ref-type="fig" rid="F4">Fig. 4a–i</xref></tp:nomenclature><tp:treatment-sec sec-type="type material" id="SECID0EKWAE"><title>Type material.</title><p><bold><italic>Holotype</italic>.</bold> ♂ [white label] “330d= Mazandaran- E Kojour-/Kodir – 1000 m – 2.Jul.[20]10- / leg. A.R. Naderi”; [red label] “Holotype/ <italic><tp:taxon-name><tp:taxon-name-part taxon-name-part-type="genus" reg="Leptidea">Leptidea</tp:taxon-name-part><tp:taxon-name-part taxon-name-part-type="species" reg="sinapis">sinapis</tp:taxon-name-part><tp:taxon-name-part taxon-name-part-type="subspecies" reg="tabarestana">tabarestana</tp:taxon-name-part></tp:taxon-name></italic> / Nazari, Lukhtanov &amp; Naderi 2023”. BOLD Sample ID: <ext-link xmlns:xlink="http://www.w3.org/1999/xlink" xlink:type="simple" ext-link-type="uri" xlink:href="http://www.boldsystems.org/index.php/Public_RecordView?processid=ARPI-330d-001">ARPI-330d-001</ext-link>; Deposited in coll. National Natural History Museum &amp; Genetic Resources of Department of Environment, Tehran, Iran.</p><p><bold><italic>Paratypes</italic>. Gilan</bold>: 1♂ Damash, 1200m, 26.III.2021, leg. et coll. A.R. Naderi (ARPI-524b-001, AR# 254); 1♀ Khoshkab, rd. Siyahkal-Deylaman, 02.VII.1990, leg. et coll. Harandi. <bold>Ardabil/Gilan</bold>: 2♂♂ 1♀ Paß Ardabil-Astara (Paßhöhe, W Tunnel), 1600m, 10.V.2010, W. ten Hagen. <bold>Tehran</bold>: 1♀ Laloon, 2000–2200 m, 30.VIII.2013, leg. et coll. A.R. Naderi (ARPI-408-001, AR# 186). <bold>Mazandaran</bold>: 1♂ Chalus road, Yush road, 40 km from Pole Zangooleh, 2400 m, 4.VII.1997, leg. &amp; coll. A.R. Naderi (AR# 58); 2♂♂ Galanderoud, 1000 m, 13.VII.07, leg. &amp; coll. A.R. Naderi; 1♂ Siahkal, 03.VII.1990, leg. et coll. Harandi; 1♂ Pol-e Zanguleh – Baladeh Rd, W of Minak, <named-content xmlns:xlink="http://www.w3.org/1999/xlink" content-type="dwc:verbatimCoordinates" xlink:type="simple"><named-content content-type="geo-json" specific-use="{&#34;type&#34;:&#34;Point&#34;,&#34;coordinates&#34;:[51.584090,36.225400]}" id="NCID0EUXAE" xlink:type="simple">36.2254°N, 51.58409°E</named-content></named-content>, 15.V.2016, leg. &amp; coll. Z. F. Fric, Biology Centre CAS, Institute of Entomology (IECA) (MR ZF 449); 10♂♂ Javaherdeh (Jirkooh), 36.866, 50.506, 24.VII.2011, leg. V. Lukhtanov &amp; N. Shapoval, in Institut de Biologia Evolutiva (CSIC-UPF), Butterfly Diversity and Evolution Lab (VLU396-VLU405); 43♂♂, 12♀♀ <italic>ibid</italic>, in coll. Zoological Institute of Russian Academy of Sciences; 1♂, Javaherdeh (Samamus Mt.), 14.VIII.2010, leg. V.V. Tshikolovets, in Institut de Biologia Evolutiva (CSIC-UPF), Butterfly Diversity and Evolution Lab (RVcoll10C196); 1♂ Samamus Mt., 15 km S Ramsar, 1350 m, 8.VIII.2003, leg. W. ten Hagen; 1♂ Samamus Mt., S Rudbar, N Javaherdeh, 1500 m, 21.VI.2006, leg. W. ten Hagen; 1♂ Samamus Mt., 2800 m, 29.V.2009, leg. et coll. Harandi. <bold>Golestan</bold>: 1♂ Golestan Forest, 800–1000 m, 13.V.2001, leg. &amp; coll. A.R. Naderi (112j, AR# 185).</p></tp:treatment-sec><tp:treatment-sec sec-type="description" id="SECID0E4XAE"><title>Description.</title><p><bold>Male</bold> (Fig. <xref ref-type="fig" rid="F4">4a, b, d, e, g, h</xref>). Length of forewing 16–21 mm; ground colour pure white. <bold><italic>First generation</italic></bold> forewing upperside with a rectangular grey-black apical patch, veins v3 and v4 under this patch often covered with dark scales near the outer margin; forewing discal cell covered in grey scales that extend faintly along the costa towards the apex; a small dark patch near the base at the Inner margin. Hindwing upperside veins near the base of the wing covered with dark scales, otherwise without any other markings; the dark scales of the underneath show through. Forewing underside ground colour white with light yellowish-greenish tint at the apex, along the costa and at the discal cell except for a yellowish discoidal spot not covered in grey scales; all veins except v2 covered with dark scales at the outer half of the wing. Hindwing underside ground colour greenish-yellow covered in sparse grey scales; discal cell and space s5 lighter and covered in fewer dark scales; a faint postdiscal band broken into two sections: a costal S- shaped part and a lower postdiscal section in the form of a slightly curved streak. <bold><italic>Second generation</italic></bold> similar but grey scales on the underside highly reduced, sometimes completely absent.</p><fig id="F4" position="float" orientation="portrait"><object-id xmlns:xlink="http://www.w3.org/1999/xlink" content-type="arpha" xlink:type="simple">3540D517-C4AB-52E8-80C0-58106D702931</object-id><label>Figure 4.</label><caption><p>Adults <bold>a–i</bold><tp:taxon-name><tp:taxon-name-part taxon-name-part-type="genus" reg="Leptidea">L.</tp:taxon-name-part><tp:taxon-name-part taxon-name-part-type="species" reg="sinapis">sinapis</tp:taxon-name-part><tp:taxon-name-part taxon-name-part-type="infraspecific-rank">ssp.</tp:taxon-name-part><tp:taxon-name-part taxon-name-part-type="subspecies" reg="tabarestana">tabarestana</tp:taxon-name-part></tp:taxon-name><bold>j–o</bold><tp:taxon-name><tp:taxon-name-part taxon-name-part-type="genus" reg="Leptidea">L.</tp:taxon-name-part><tp:taxon-name-part taxon-name-part-type="species" reg="sinapis">sinapis</tp:taxon-name-part><tp:taxon-name-part taxon-name-part-type="infraspecific-rank">ssp.</tp:taxon-name-part><tp:taxon-name-part taxon-name-part-type="subspecies" reg="sinapis">sinapis</tp:taxon-name-part></tp:taxon-name><bold>a–c</bold> holotype Mazandaran: Kojur (♂ ARPI-330d-001) <bold>d</bold> Golestan: Golestan forest (♂ ARPI-112j-001) <bold>e</bold> Gilan: Damash (♂ ARPI-524b-001) <bold>f</bold> Tehran: Laloon (♀ ARPI-408-001) <bold>g</bold> Mazandaran: Javaherdeh (♂ MR ZF 449) <bold>h, i</bold> Ardabil/Gilan: Talesh (♂♀ DNAwthLeptidea001–2) <bold>j, k</bold> Iran: E. Azerbaijan prov.: Kaleybar (♂ DNAwthLeptidea006, ♀-004) <bold>l, m</bold> Iran: E. Azerbaijan prov.: Arasbaran (♀ ARPI-479a [not barcoded], ♂ ARPI-456d-001) <bold>n, o</bold> Russia: Daghestan Republic (♂♀ DNAwthLeptidea010-11). Scale bar: 20 mm.</p></caption><graphic xmlns:xlink="http://www.w3.org/1999/xlink" xlink:href="comparative_cytogenetics-17--113_article-102830__-g004.jpg" position="float" orientation="portrait" xlink:type="simple" id="oo_846052.jpg"><uri content-type="original_file" xlink:type="simple">https://binary.pensoft.net/fig/846052</uri></graphic></fig><p><bold>Female</bold> (Fig. <xref ref-type="fig" rid="F4">4f, i</xref>). Length of forewing 19–23 mm; similar to male but bigger, forewing apex more rounded; apical dark patch highly reduced, sometimes absent.</p><p><bold><italic>Male genitalia</italic></bold> (Fig. <xref ref-type="fig" rid="F3">3</xref> inset). Based on the eight dissections examined, the male genitalia appear similar to that of the nominotypical <italic><tp:taxon-name><tp:taxon-name-part taxon-name-part-type="genus" reg="Leptidea"/><tp:taxon-name-part taxon-name-part-type="species" reg="sinapis">sinapis</tp:taxon-name-part></tp:taxon-name></italic>. The three elements of the male genitalia (phallus length, saccus length and vinculum width) measured for <italic><tp:taxon-name><tp:taxon-name-part taxon-name-part-type="genus" reg="Leptidea">L.</tp:taxon-name-part><tp:taxon-name-part taxon-name-part-type="species" reg="sinapis">s.</tp:taxon-name-part><tp:taxon-name-part taxon-name-part-type="subspecies" reg="tabarestana">tabarestana</tp:taxon-name-part></tp:taxon-name></italic> ssp. nov. (<abbrev xmlns:xlink="http://www.w3.org/1999/xlink" xlink:title="phallus length" id="ABBRID0EA3AE" xlink:type="simple">PL</abbrev>: 1.47±0.07, <abbrev xmlns:xlink="http://www.w3.org/1999/xlink" xlink:title="saccus length" id="ABBRID0EE3AE" xlink:type="simple">SL</abbrev>: 0.60±0.06, <abbrev xmlns:xlink="http://www.w3.org/1999/xlink" xlink:title="vinculum width" id="ABBRID0EI3AE" xlink:type="simple">VW</abbrev>: 0.71±0.04, n=8) were comparable to those of the nominotypical <italic><tp:taxon-name><tp:taxon-name-part taxon-name-part-type="genus" reg="Leptidea">L.</tp:taxon-name-part><tp:taxon-name-part taxon-name-part-type="species" reg="sinapis">sinapis</tp:taxon-name-part></tp:taxon-name></italic> (<abbrev xmlns:xlink="http://www.w3.org/1999/xlink" xlink:title="phallus length" id="ABBRID0EX3AE" xlink:type="simple">PL</abbrev>: 1.60±0.08, <abbrev xmlns:xlink="http://www.w3.org/1999/xlink" xlink:title="saccus length" id="ABBRID0E23AE" xlink:type="simple">SL</abbrev>: 0.63±0.04, <abbrev xmlns:xlink="http://www.w3.org/1999/xlink" xlink:title="vinculum width" id="ABBRID0E63AE" xlink:type="simple">VW</abbrev>: 0.79±0.05, n=48) (Suppl. material <xref ref-type="supplementary-material" rid="S2">2</xref>).</p></tp:treatment-sec><tp:treatment-sec sec-type="diagnosis" id="SECID0EH4AE"><title>Diagnosis.</title><p>Morphologically inseparable from the nominotypical <italic><tp:taxon-name><tp:taxon-name-part taxon-name-part-type="genus" reg="Leptidea">L.</tp:taxon-name-part><tp:taxon-name-part taxon-name-part-type="species" reg="sinapis">sinapis</tp:taxon-name-part></tp:taxon-name></italic>, however the new taxon is distinguishable from it only by COI barcodes. Unlike ssp. <tp:taxon-name><tp:taxon-name-part taxon-name-part-type="genus" reg="Leptidea"/><tp:taxon-name-part taxon-name-part-type="species" reg="sinapis"/><tp:taxon-name-part taxon-name-part-type="subspecies" reg="sinapis">sinapis</tp:taxon-name-part></tp:taxon-name>, which in Iran (East Azerbaijan province) is strictly limited to humid and damp forests or clearings, the new subspecies is found primarily in semi-humid or even semi-dry mountainous habitats.</p></tp:treatment-sec><tp:treatment-sec sec-type="etymology" id="SECID0EH5AE"><title>Etymology.</title><p>The subspecies name is a reference to “Tabarestan”, the medieval name for the mountainous regions south of the Caspian coast in northern Iran and roughly corresponding to the modern-day province of Mazandaran, the type locality of <italic><tp:taxon-name><tp:taxon-name-part taxon-name-part-type="genus" reg="Leptidea">L.</tp:taxon-name-part><tp:taxon-name-part taxon-name-part-type="species" reg="sinapis">s.</tp:taxon-name-part><tp:taxon-name-part taxon-name-part-type="subspecies" reg="tabarestana">tabarestana</tp:taxon-name-part></tp:taxon-name></italic> ssp. nov.</p></tp:treatment-sec><tp:treatment-sec sec-type="DNA barcode analysis" id="SECID0E35AE"><title>DNA barcode analysis.</title><p>The COI barcodes of <italic><tp:taxon-name><tp:taxon-name-part taxon-name-part-type="genus" reg="Leptidea">L.</tp:taxon-name-part><tp:taxon-name-part taxon-name-part-type="species" reg="sinapis">s.</tp:taxon-name-part><tp:taxon-name-part taxon-name-part-type="subspecies" reg="tabarestana">tabarestana</tp:taxon-name-part></tp:taxon-name></italic> ssp. nov. fall within the Barcode Identification Number (BIN) of <italic><tp:taxon-name><tp:taxon-name-part taxon-name-part-type="genus" reg="Leptidea">L.</tp:taxon-name-part><tp:taxon-name-part taxon-name-part-type="species" reg="sinapis">sinapis</tp:taxon-name-part></tp:taxon-name></italic> (<ext-link xmlns:xlink="http://www.w3.org/1999/xlink" xlink:type="simple" ext-link-type="uri" xlink:href="http://boldsystems.org/index.php/Public_BarcodeCluster?clusteruri=AAA6298">BOLD:AAA6298</ext-link>), however they form a unique and distinct cluster that is on average 0.74% (range: 0.42%–1.76%) distant from all other <italic><tp:taxon-name><tp:taxon-name-part taxon-name-part-type="genus" reg="Leptidea">L.</tp:taxon-name-part><tp:taxon-name-part taxon-name-part-type="species" reg="sinapis">sinapis</tp:taxon-name-part></tp:taxon-name></italic> (Fig. <xref ref-type="fig" rid="F1">1</xref>). Uncorrected <italic>p</italic>-distances are smaller than those between <italic><tp:taxon-name><tp:taxon-name-part taxon-name-part-type="genus" reg="Leptidea">L.</tp:taxon-name-part><tp:taxon-name-part taxon-name-part-type="species" reg="sinapis">sinapis</tp:taxon-name-part></tp:taxon-name></italic> and <italic><tp:taxon-name><tp:taxon-name-part taxon-name-part-type="genus" reg="Leptidea">L.</tp:taxon-name-part><tp:taxon-name-part taxon-name-part-type="species" reg="reali">reali</tp:taxon-name-part></tp:taxon-name></italic> (0.92%) or between <italic><tp:taxon-name><tp:taxon-name-part taxon-name-part-type="genus" reg="Leptidea">L.</tp:taxon-name-part><tp:taxon-name-part taxon-name-part-type="species" reg="sinapis">sinapis</tp:taxon-name-part></tp:taxon-name></italic> and <italic><tp:taxon-name><tp:taxon-name-part taxon-name-part-type="genus" reg="Leptidea">L.</tp:taxon-name-part><tp:taxon-name-part taxon-name-part-type="species" reg="juvernica">juvernica</tp:taxon-name-part></tp:taxon-name></italic> (1.97%) (Table <xref ref-type="table" rid="T1">1</xref>). Since the topology of ML and Bayesian trees were similar, only the Bayesian tree is shown with ML bootstrap values plotted on the supported nodes. In both trees, the <italic><tp:taxon-name><tp:taxon-name-part taxon-name-part-type="genus" reg="Leptidea">L.</tp:taxon-name-part><tp:taxon-name-part taxon-name-part-type="species" reg="sinapis">s.</tp:taxon-name-part><tp:taxon-name-part taxon-name-part-type="subspecies" reg="tabarestana">tabarestana</tp:taxon-name-part></tp:taxon-name></italic> ssp. nov. clade appeared as sister to all other <italic><tp:taxon-name><tp:taxon-name-part taxon-name-part-type="genus" reg="Leptidea">L.</tp:taxon-name-part><tp:taxon-name-part taxon-name-part-type="species" reg="sinapis">sinapis</tp:taxon-name-part></tp:taxon-name></italic> samples with strong support (Fig. <xref ref-type="fig" rid="F1">1</xref>).</p></tp:treatment-sec><tp:treatment-sec sec-type="Karyotype" id="SECID0EBDAG"><title>Karyotype.</title><p>Of the 10 specimens studied, only two samples demonstrated metaphase plates suitable for counting the number of chromosomes. Such a low proportion of adult males with dividing cells is a common phenomenon in the genus <italic><tp:taxon-name><tp:taxon-name-part taxon-name-part-type="genus" reg="Leptidea">Leptidea</tp:taxon-name-part></tp:taxon-name></italic> and has been noted previously (<xref ref-type="bibr" rid="B16">Lukhtanov et al. 2011</xref>). In the sample VLU396, in mitotic cells, the diploid number of chromosomes was determined to be approximately 2n=ca 58. An exact diploid number could not be determined due to numerous overlaps or contacts of chromosomes (Fig. <xref ref-type="fig" rid="F5">5</xref>).</p><fig id="F5" position="float" orientation="portrait"><object-id xmlns:xlink="http://www.w3.org/1999/xlink" content-type="arpha" xlink:type="simple">63783D56-8CF5-583C-B068-AD01D784C738</object-id><label>Figure 5.</label><caption><p>Karyotype of <italic><tp:taxon-name><tp:taxon-name-part taxon-name-part-type="genus" reg="Leptidea">Leptidea</tp:taxon-name-part><tp:taxon-name-part taxon-name-part-type="species" reg="sinapis">sinapis</tp:taxon-name-part><tp:taxon-name-part taxon-name-part-type="subspecies" reg="tabarestana">tabarestana</tp:taxon-name-part></tp:taxon-name></italic> ssp. nov. <bold>a, b</bold> mitotic cell demonstrating ca 58 chromosomes (sample VLU396) <bold>c, d</bold><abbrev xmlns:xlink="http://www.w3.org/1999/xlink" xlink:title="Metaphase II" id="ABBRID0EREAG" xlink:type="simple">MII</abbrev> plate demonstrating 29 entities, 22 entities were interpreted as bivalents (shown by blue dots on Fig. <xref ref-type="fig" rid="F5">5d</xref>) and 7 entities were interpreted as trivalents (shown by green dots on Fig. <xref ref-type="fig" rid="F4">4d</xref>). Scale bar: 10 μm.</p></caption><graphic xmlns:xlink="http://www.w3.org/1999/xlink" xlink:href="comparative_cytogenetics-17--113_article-102830__-g005.jpg" position="float" orientation="portrait" xlink:type="simple" id="oo_846053.jpg"><uri content-type="original_file" xlink:type="simple">https://binary.pensoft.net/fig/846053</uri></graphic></fig><p>The MI metaphase cells were not found in the studied individuals; however, <abbrev xmlns:xlink="http://www.w3.org/1999/xlink" xlink:title="Metaphase II" id="ABBRID0EEFAG" xlink:type="simple">MII</abbrev> metaphase plates were found in the sample VLU405. The <abbrev xmlns:xlink="http://www.w3.org/1999/xlink" xlink:title="Metaphase II" id="ABBRID0EIFAG" xlink:type="simple">MII</abbrev> plates demonstrated clear traces of the phenomenon for which we previously used the term <italic>inverted meiosis</italic> (<xref ref-type="bibr" rid="B17">Lukhtanov et al. 2018</xref>; <xref ref-type="bibr" rid="B18">2020a</xref>, <xref ref-type="bibr" rid="B19">b</xref>). In this type of meiosis, heterozygosity for chromosomal fusions/fissions leads to the very specific chromosomal structures at the <abbrev xmlns:xlink="http://www.w3.org/1999/xlink" xlink:title="Metaphase II" id="ABBRID0E1FAG" xlink:type="simple">MII</abbrev> stage, when heterozygotes retain a configuration similar to that of trivalents. Such trivalent-like structures were observed at the <abbrev xmlns:xlink="http://www.w3.org/1999/xlink" xlink:title="Metaphase II" id="ABBRID0E5FAG" xlink:type="simple">MII</abbrev> stage in the sample U405 (shown in green in Fig. <xref ref-type="fig" rid="F5">5d</xref>). The number of such trivalent-like structures reached 7, while the total number of chromosome entities was n = 29. If these elements are interpreted as trivalents, then the diploid number can be estimated as 2n = 65. If these elements are bivalents, then the diploid chromosome number is 2n = 58. Thus, the preliminary haploid number of chromosomes can be estimated as n = 29–33.</p><p>Previously, a chromosome cline was found in <italic><tp:taxon-name><tp:taxon-name-part taxon-name-part-type="genus" reg="Leptidea">L.</tp:taxon-name-part><tp:taxon-name-part taxon-name-part-type="species" reg="sinapis">sinapis</tp:taxon-name-part></tp:taxon-name></italic>, within which the diploid chromosome number gradually decreases from 2n = 106 in Spain to 2n = 56 in Sweden and in eastern Kazakhstan (<xref ref-type="bibr" rid="B16">Lukhtanov et al. 2011</xref>, <xref ref-type="bibr" rid="B17">2018</xref>). Thus, the studied population from Mazandaran, Iran has an oriental variant of karyotype, that is, with a relatively low number of chromosomes. We were not able to study the karyotype from the Iranian Talesh; however, the karyotype of the population from Yardimli in Republic of Azerbaijan’s Talysh region was studied previously (<xref ref-type="bibr" rid="B15">Lukhtanov 1992</xref>). The latter population (Azerbaijani Talysh) demonstrated variation in the haploid chromosome number from n = 28 to n = 34 (<xref ref-type="bibr" rid="B15">Lukhtanov 1992</xref>), thus, similar to the Mazandaran population.</p></tp:treatment-sec><tp:treatment-sec sec-type="distribution" id="SECID0EDHAG"><title>Distribution and ecology.</title><p>So far, the presence of <italic><tp:taxon-name><tp:taxon-name-part taxon-name-part-type="genus" reg="Leptidea">L.</tp:taxon-name-part><tp:taxon-name-part taxon-name-part-type="species" reg="sinapis">s.</tp:taxon-name-part><tp:taxon-name-part taxon-name-part-type="subspecies" reg="tabarestana">tabarestana</tp:taxon-name-part></tp:taxon-name></italic> ssp. nov. has been confirmed by DNA evidence only in northern Iran, in provinces of Ardabil, Gilan, Mazandaran, Tehran and Golestan (Fig. <xref ref-type="fig" rid="F6">6</xref>). Specimens from the Talysh mountains in Republic of Azerbaijan, across the border from Iranian Talesh region, show the same karyotype and possibly belong to ssp. <tp:taxon-name><tp:taxon-name-part taxon-name-part-type="genus" reg="Leptidea"/><tp:taxon-name-part taxon-name-part-type="species" reg="sinapis"/><tp:taxon-name-part taxon-name-part-type="subspecies" reg="tabarestana">tabarestana</tp:taxon-name-part></tp:taxon-name>, however this remains to be further confirmed by DNA sequencing. In Turkmenistan, even though reports of <italic><tp:taxon-name><tp:taxon-name-part taxon-name-part-type="genus" reg="Leptidea">L.</tp:taxon-name-part><tp:taxon-name-part taxon-name-part-type="species" reg="sinapis">sinapis</tp:taxon-name-part></tp:taxon-name></italic> from the Kopet Dagh mountains are as of yet unconfirmed (<xref ref-type="bibr" rid="B41">Tshikolovets 1998</xref>), these also likely belong to ssp. <tp:taxon-name><tp:taxon-name-part taxon-name-part-type="genus" reg="Leptidea"/><tp:taxon-name-part taxon-name-part-type="species" reg="sinapis"/><tp:taxon-name-part taxon-name-part-type="subspecies" reg="tabarestana">tabarestana</tp:taxon-name-part></tp:taxon-name>.</p><fig id="F6" position="float" orientation="portrait"><object-id xmlns:xlink="http://www.w3.org/1999/xlink" content-type="arpha" xlink:type="simple">ED5DBE54-D44A-590A-8009-C81E271DAAA8</object-id><label>Figure 6.</label><caption><p>Distribution of <italic><tp:taxon-name><tp:taxon-name-part taxon-name-part-type="genus" reg="Leptidea">Leptidea</tp:taxon-name-part><tp:taxon-name-part taxon-name-part-type="species" reg="sinapis">sinapis</tp:taxon-name-part></tp:taxon-name></italic> in E Turkey, S Caucasus and N Iran. Black dots: barcoded <italic><tp:taxon-name><tp:taxon-name-part taxon-name-part-type="genus" reg="Leptidea">L.</tp:taxon-name-part><tp:taxon-name-part taxon-name-part-type="species" reg="sinapis">s.</tp:taxon-name-part><tp:taxon-name-part taxon-name-part-type="subspecies" reg="sinapis">sinapis</tp:taxon-name-part></tp:taxon-name></italic>; red dots: barcoded <italic><tp:taxon-name><tp:taxon-name-part taxon-name-part-type="genus" reg="Leptidea">L.</tp:taxon-name-part><tp:taxon-name-part taxon-name-part-type="species" reg="sinapis">s.</tp:taxon-name-part><tp:taxon-name-part taxon-name-part-type="subspecies" reg="tabarestana">tabarestana</tp:taxon-name-part></tp:taxon-name></italic> ssp. nov.; blue dot: karyotyped sample from Yardamli in Republic of Azerbaijan’s Talysh region (most likely <italic><tp:taxon-name><tp:taxon-name-part taxon-name-part-type="genus" reg="Leptidea">L.</tp:taxon-name-part><tp:taxon-name-part taxon-name-part-type="species" reg="sinapis">s.</tp:taxon-name-part><tp:taxon-name-part taxon-name-part-type="subspecies" reg="tabarestana">tabarestana</tp:taxon-name-part></tp:taxon-name></italic> ssp. nov.); white dots: non-barcoded material, data obtained from literature or personal collections.</p></caption><graphic xmlns:xlink="http://www.w3.org/1999/xlink" xlink:href="comparative_cytogenetics-17--113_article-102830__-g006.jpg" position="float" orientation="portrait" xlink:type="simple" id="oo_846054.jpg"><uri content-type="original_file" xlink:type="simple">https://binary.pensoft.net/fig/846054</uri></graphic></fig><p>In the Iranian Talesh mountains, <italic><tp:taxon-name><tp:taxon-name-part taxon-name-part-type="genus" reg="Leptidea">L.</tp:taxon-name-part><tp:taxon-name-part taxon-name-part-type="species" reg="sinapis">s.</tp:taxon-name-part><tp:taxon-name-part taxon-name-part-type="subspecies" reg="tabarestana">tabarestana</tp:taxon-name-part></tp:taxon-name></italic> ssp. nov. occurs approximately 100 km from the closest population of the nominotypical <italic><tp:taxon-name><tp:taxon-name-part taxon-name-part-type="genus" reg="Leptidea">L.</tp:taxon-name-part><tp:taxon-name-part taxon-name-part-type="species" reg="sinapis">sinapis</tp:taxon-name-part></tp:taxon-name></italic> in Arasbaran region. The habitat of ssp. <tp:taxon-name><tp:taxon-name-part taxon-name-part-type="genus" reg="Leptidea"/><tp:taxon-name-part taxon-name-part-type="species" reg="sinapis"/><tp:taxon-name-part taxon-name-part-type="subspecies" reg="tabarestana">tabarestana</tp:taxon-name-part></tp:taxon-name> is in the Alborz forest belt, in humid meadows, forest river banks, forest clearings, and sometimes gardens at mountain steppes from 1000 to 2000 m above sea level. Adults fly mostly in undisturbed or lightly-grazed habitats with lush of green vegetation (Fig. <xref ref-type="fig" rid="F7">7</xref>). The accompanying species include <italic><tp:taxon-name><tp:taxon-name-part taxon-name-part-type="genus" reg="Ochlodes">Ochlodes</tp:taxon-name-part><tp:taxon-name-part taxon-name-part-type="species" reg="hyrcana">hyrcana</tp:taxon-name-part></tp:taxon-name></italic> (Christoph, 1893), <italic><tp:taxon-name><tp:taxon-name-part taxon-name-part-type="genus" reg="Pieris">Pieris</tp:taxon-name-part><tp:taxon-name-part taxon-name-part-type="species" reg="napi">napi</tp:taxon-name-part><tp:taxon-name-part taxon-name-part-type="subspecies" reg="mazandarana">mazandarana</tp:taxon-name-part></tp:taxon-name></italic> Eitschberger, 1987, <italic><tp:taxon-name><tp:taxon-name-part taxon-name-part-type="genus" reg="Lasiommata">Lasiommata</tp:taxon-name-part><tp:taxon-name-part taxon-name-part-type="species" reg="adrastiodes">adrastiodes</tp:taxon-name-part></tp:taxon-name></italic> (Bienert, [1870]), and <italic><tp:taxon-name><tp:taxon-name-part taxon-name-part-type="genus" reg="Maniola">Maniola</tp:taxon-name-part><tp:taxon-name-part taxon-name-part-type="species" reg="jurtina">jurtina</tp:taxon-name-part></tp:taxon-name></italic> (Linnaeus, 1758). It is normally found in two (or maybe three) generations, from April at lower altitudes to the end of September at higher altitudes. The early stages of <italic><tp:taxon-name><tp:taxon-name-part taxon-name-part-type="genus" reg="Leptidea">L.</tp:taxon-name-part><tp:taxon-name-part taxon-name-part-type="species" reg="sinapis">s.</tp:taxon-name-part><tp:taxon-name-part taxon-name-part-type="subspecies" reg="tabarestana">tabarestana</tp:taxon-name-part></tp:taxon-name></italic> ssp. nov. are unknown, however adults are often seen near <italic><tp:taxon-name><tp:taxon-name-part taxon-name-part-type="genus" reg="Lathyrus">Lathyrus</tp:taxon-name-part></tp:taxon-name></italic> plants (AN, personal observation). Even though the larval host plant is likely among the herbaceous <tp:taxon-name><tp:taxon-name-part taxon-name-part-type="family">Fabaceae</tp:taxon-name-part></tp:taxon-name> of the genera <italic><tp:taxon-name><tp:taxon-name-part taxon-name-part-type="genus" reg="Lathyrus">Lathyrus</tp:taxon-name-part></tp:taxon-name></italic>, <italic><tp:taxon-name><tp:taxon-name-part taxon-name-part-type="genus" reg="Vicia">Vicia</tp:taxon-name-part></tp:taxon-name></italic>, <italic><tp:taxon-name><tp:taxon-name-part taxon-name-part-type="genus" reg="Lotus">Lotus</tp:taxon-name-part></tp:taxon-name></italic> etc., it is as of yet unrecorded and thus it is unclear if ssp. <tp:taxon-name><tp:taxon-name-part taxon-name-part-type="genus" reg="Leptidea"/><tp:taxon-name-part taxon-name-part-type="species" reg="sinapis"/><tp:taxon-name-part taxon-name-part-type="subspecies" reg="tabarestana">tabarestana</tp:taxon-name-part></tp:taxon-name> displays any host plant preferences different from the rest of populations of ssp. <tp:taxon-name><tp:taxon-name-part taxon-name-part-type="genus" reg="Leptidea"/><tp:taxon-name-part taxon-name-part-type="species" reg="sinapis"/><tp:taxon-name-part taxon-name-part-type="subspecies" reg="sinapis">sinapis</tp:taxon-name-part></tp:taxon-name>.</p><fig id="F7" position="float" orientation="portrait"><object-id xmlns:xlink="http://www.w3.org/1999/xlink" content-type="arpha" xlink:type="simple">0545C25C-0BD4-5A22-A2E0-83885DB11353</object-id><label>Figure 7.</label><caption><p><italic><tp:taxon-name><tp:taxon-name-part taxon-name-part-type="genus" reg="Leptidea">Leptidea</tp:taxon-name-part><tp:taxon-name-part taxon-name-part-type="species" reg="sinapis">sinapis</tp:taxon-name-part><tp:taxon-name-part taxon-name-part-type="subspecies" reg="tabarestana">tabarestana</tp:taxon-name-part></tp:taxon-name></italic> ssp. nov. <bold>a</bold> adult <bold>b, c</bold> habitat in Iran, Mazandaran Prov., Javaherdeh (Jirkooh), 24.VII.2011. Photos: V. Lukhtanov.</p></caption><graphic xmlns:xlink="http://www.w3.org/1999/xlink" xlink:href="comparative_cytogenetics-17--113_article-102830__-g007.jpg" position="float" orientation="portrait" xlink:type="simple" id="oo_846055.jpg"><uri content-type="original_file" xlink:type="simple">https://binary.pensoft.net/fig/846055</uri></graphic></fig></tp:treatment-sec><tp:treatment-sec><!--Section generated to contain objects referenced in tp:taxon-treatment.--><fig id="F3" position="float" orientation="portrait"><object-id xmlns:xlink="http://www.w3.org/1999/xlink" content-type="arpha" xlink:type="simple">7EA03CD5-7D57-50C8-AEAB-1FB5F839FFBA</object-id><label>Figure 3.</label><caption><p>Bivariate scatterplot based on male genitalia morphometry (phallus length, <abbrev xmlns:xlink="http://www.w3.org/1999/xlink" xlink:title="phallus length" id="ABBRID0E5QAE" xlink:type="simple">PL</abbrev>; saccus length, <abbrev xmlns:xlink="http://www.w3.org/1999/xlink" xlink:title="saccus length" id="ABBRID0ECRAE" xlink:type="simple">SL</abbrev>), using vinculum width (<abbrev xmlns:xlink="http://www.w3.org/1999/xlink" xlink:title="vinculum width" id="ABBRID0EGRAE" xlink:type="simple">VW</abbrev>) as a size variable. <italic><tp:taxon-name><tp:taxon-name-part taxon-name-part-type="genus" reg="Leptidea">L.</tp:taxon-name-part><tp:taxon-name-part taxon-name-part-type="species" reg="sinapis">s.</tp:taxon-name-part><tp:taxon-name-part taxon-name-part-type="subspecies" reg="tabarestana">tabarestana</tp:taxon-name-part></tp:taxon-name></italic> ssp. nov. overlaps broadly with <italic><tp:taxon-name><tp:taxon-name-part taxon-name-part-type="genus" reg="Leptidea">L.</tp:taxon-name-part><tp:taxon-name-part taxon-name-part-type="species" reg="sinapis">s.</tp:taxon-name-part><tp:taxon-name-part taxon-name-part-type="subspecies" reg="sinapis">sinapis</tp:taxon-name-part></tp:taxon-name></italic> s. str., however it is distinct from <italic><tp:taxon-name><tp:taxon-name-part taxon-name-part-type="genus" reg="Leptidea">L.</tp:taxon-name-part><tp:taxon-name-part taxon-name-part-type="species" reg="juvernica">juvernica</tp:taxon-name-part></tp:taxon-name></italic> and <italic><tp:taxon-name><tp:taxon-name-part taxon-name-part-type="genus" reg="Leptidea">L.</tp:taxon-name-part><tp:taxon-name-part taxon-name-part-type="species" reg="reali">reali.</tp:taxon-name-part></tp:taxon-name></italic> Inset: Male genitalia of <italic><tp:taxon-name><tp:taxon-name-part taxon-name-part-type="genus" reg="Leptidea">L.</tp:taxon-name-part><tp:taxon-name-part taxon-name-part-type="species" reg="sinapis">sinapis</tp:taxon-name-part><tp:taxon-name-part taxon-name-part-type="subspecies" reg="tabarestana">tabarestana</tp:taxon-name-part></tp:taxon-name></italic> ssp. nov. (specimen MR ZF 449), showing the variables measured.</p></caption><graphic xmlns:xlink="http://www.w3.org/1999/xlink" xlink:href="comparative_cytogenetics-17--113_article-102830__-g003.jpg" position="float" orientation="portrait" xlink:type="simple" id="oo_846051.jpg"><uri content-type="original_file" xlink:type="simple">https://binary.pensoft.net/fig/846051</uri></graphic></fig><supplementary-material xmlns:xlink="http://www.w3.org/1999/xlink" id="S2" position="float" orientation="portrait" xlink:type="simple"><object-id content-type="doi" xlink:type="simple">10.3897/compcytogen.17.102830.suppl2</object-id><object-id content-type="zenodo_dep_id" xlink:type="simple">7902286</object-id><object-id content-type="arpha" xlink:type="simple">9EB0E345-F7D4-5C53-A6B0-A2319B3EAF96</object-id><label>Supplementary material 2</label><caption><p>Length of male genitalia components (phallus, saccus, vinculum) and ratios (<abbrev xlink:title="phallus length" id="ABBRID0E66AI" xlink:type="simple">PL</abbrev>/<abbrev xlink:title="vinculum width" id="ABBRID0EDABI" xlink:type="simple">VW</abbrev>, <abbrev xlink:title="saccus length" id="ABBRID0EHABI" xlink:type="simple">SL</abbrev>/<abbrev xlink:title="vinculum width" id="ABBRID0ELABI" xlink:type="simple">VW</abbrev>) among <italic><tp:taxon-name><tp:taxon-name-part taxon-name-part-type="genus" reg="Leptidea">Leptidea</tp:taxon-name-part></tp:taxon-name></italic> specimens measured in this study</p></caption><statement content-type="dataType"><label>Data type</label><p>excel file</p></statement><media xlink:href="comparative_cytogenetics-17--113_article-102830__-s002.xlsx" mimetype="application" mime-subtype="vnd.openxmlformats-officedocument.spreadsheetml.sheet" position="float" orientation="portrait" xlink:type="simple" id="oo_846057.xlsx"><uri content-type="original_file" xlink:type="simple">https://binary.pensoft.net/file/846057</uri></media><permissions><license xlink:type="simple"><license-p>This dataset is made available under the Open Database License (http://opendatacommons.org/licenses/odbl/1.0/). The Open Database License (ODbL) is a license agreement intended to allow users to freely share, modify, and use this Dataset while maintaining this same freedom for others, provided that the original source and author(s) are credited.</license-p></license></permissions><attrib specific-use="authors">Vazrick Nazari, Vladimir A. Lukhtanov, Alireza Naderi, Zdenek Faltýnek Fric, Vlad Dincă, Roger Vila</attrib></supplementary-material><fig id="F1" position="float" orientation="portrait"><object-id xmlns:xlink="http://www.w3.org/1999/xlink" content-type="arpha" xlink:type="simple">3D43C419-4E9B-562C-A2EC-C66EDEF0A487</object-id><label>Figure 1.</label><caption><p>Bayesian phylogeny of <italic><tp:taxon-name><tp:taxon-name-part taxon-name-part-type="genus" reg="Leptidea">Leptidea</tp:taxon-name-part></tp:taxon-name></italic> COI barcodes. Node support values (Bayesian Posterior Probebilities / ML bootstrap) are shown only for supported nodes. All sequences are 658 bp in length unless indicated otherwise.</p></caption><graphic xmlns:xlink="http://www.w3.org/1999/xlink" xlink:href="comparative_cytogenetics-17--113_article-102830__-g001.jpg" position="float" orientation="portrait" xlink:type="simple" id="oo_846049.jpg"><uri content-type="original_file" xlink:type="simple">https://binary.pensoft.net/fig/846049</uri></graphic></fig><table-wrap id="T1" position="float" orientation="portrait"><label>Table 1.</label><caption><p>Average uncorrected <italic>p</italic>-distances (in % of the COI barcoding region) and standard deviation between <italic><tp:taxon-name><tp:taxon-name-part taxon-name-part-type="genus" reg="Leptidea">Leptidea</tp:taxon-name-part></tp:taxon-name></italic> taxa.</p></caption><table id="TID0EBKBG" rules="all"><tbody><tr><th rowspan="1" colspan="1"/><th rowspan="1" colspan="1">
                <italic>
                  <tp:taxon-name><tp:taxon-name-part taxon-name-part-type="genus" reg="Leptidea">L.</tp:taxon-name-part><tp:taxon-name-part taxon-name-part-type="species" reg="duponcheli">duponcheli</tp:taxon-name-part></tp:taxon-name>
                </italic>
              </th><th rowspan="1" colspan="1">
                <italic>
                  <tp:taxon-name><tp:taxon-name-part taxon-name-part-type="genus" reg="Leptidea">L.</tp:taxon-name-part><tp:taxon-name-part taxon-name-part-type="species" reg="lactea">lactea</tp:taxon-name-part></tp:taxon-name>
                </italic>
              </th><th rowspan="1" colspan="1">
                <italic>
                  <tp:taxon-name><tp:taxon-name-part taxon-name-part-type="genus" reg="Leptidea">L.</tp:taxon-name-part><tp:taxon-name-part taxon-name-part-type="species" reg="morsei">morsei</tp:taxon-name-part></tp:taxon-name>
                </italic>
              </th><th rowspan="1" colspan="1">
                <italic>
                  <tp:taxon-name><tp:taxon-name-part taxon-name-part-type="genus" reg="Leptidea">L.</tp:taxon-name-part><tp:taxon-name-part taxon-name-part-type="species" reg="amurensis">amurensis</tp:taxon-name-part></tp:taxon-name>
                </italic>
              </th><th rowspan="1" colspan="1">
                <italic>
                  <tp:taxon-name><tp:taxon-name-part taxon-name-part-type="genus" reg="Leptidea">L.</tp:taxon-name-part><tp:taxon-name-part taxon-name-part-type="species" reg="juvernica">juvernica</tp:taxon-name-part></tp:taxon-name>
                </italic>
              </th><th rowspan="1" colspan="1">
                <italic>
                  <tp:taxon-name><tp:taxon-name-part taxon-name-part-type="genus" reg="Leptidea">L.</tp:taxon-name-part><tp:taxon-name-part taxon-name-part-type="species" reg="reali">reali</tp:taxon-name-part></tp:taxon-name>
                </italic>
              </th><th rowspan="1" colspan="1">
                <italic>
                  <tp:taxon-name><tp:taxon-name-part taxon-name-part-type="genus" reg="Leptidea">L.</tp:taxon-name-part><tp:taxon-name-part taxon-name-part-type="species" reg="sinapis">s.</tp:taxon-name-part><tp:taxon-name-part taxon-name-part-type="subspecies" reg="sinapis">sinapis</tp:taxon-name-part></tp:taxon-name>
                </italic>
              </th><th rowspan="1" colspan="1">
                <italic>
                  <tp:taxon-name><tp:taxon-name-part taxon-name-part-type="genus" reg="Leptidea">L.</tp:taxon-name-part><tp:taxon-name-part taxon-name-part-type="species" reg="sinapis">s.</tp:taxon-name-part><tp:taxon-name-part taxon-name-part-type="subspecies" reg="tabarestana">tabarestana</tp:taxon-name-part></tp:taxon-name>
                </italic>
              </th></tr><tr><td rowspan="1" colspan="1"><italic><tp:taxon-name><tp:taxon-name-part taxon-name-part-type="genus" reg="Leptidea">L.</tp:taxon-name-part><tp:taxon-name-part taxon-name-part-type="species" reg="duponcheli">duponcheli</tp:taxon-name-part></tp:taxon-name></italic> (n=5)</td><td rowspan="1" colspan="1">0.27 ± 0.13</td><td rowspan="1" colspan="1"/><td rowspan="1" colspan="1"/><td rowspan="1" colspan="1"/><td rowspan="1" colspan="1"/><td rowspan="1" colspan="1"/><td rowspan="1" colspan="1"/><td rowspan="1" colspan="1"/></tr><tr><td rowspan="1" colspan="1"><italic><tp:taxon-name><tp:taxon-name-part taxon-name-part-type="genus" reg="Leptidea">L.</tp:taxon-name-part><tp:taxon-name-part taxon-name-part-type="species" reg="lactea">lactea</tp:taxon-name-part></tp:taxon-name></italic> (n=3)</td><td rowspan="1" colspan="1">5.80 ± 0.13</td><td rowspan="1" colspan="1">0.00 ± 0.00</td><td rowspan="1" colspan="1"/><td rowspan="1" colspan="1"/><td rowspan="1" colspan="1"/><td rowspan="1" colspan="1"/><td rowspan="1" colspan="1"/><td rowspan="1" colspan="1"/></tr><tr><td rowspan="1" colspan="1"><italic><tp:taxon-name><tp:taxon-name-part taxon-name-part-type="genus" reg="Leptidea">L.</tp:taxon-name-part><tp:taxon-name-part taxon-name-part-type="species" reg="morsei">morsei</tp:taxon-name-part></tp:taxon-name></italic> (n=4)</td><td rowspan="1" colspan="1">5.94 ± 0.26</td><td rowspan="1" colspan="1">2.33 ± 0.26</td><td rowspan="1" colspan="1">0.71 ± 0.44</td><td rowspan="1" colspan="1"/><td rowspan="1" colspan="1"/><td rowspan="1" colspan="1"/><td rowspan="1" colspan="1"/><td rowspan="1" colspan="1"/></tr><tr><td rowspan="1" colspan="1"><italic><tp:taxon-name><tp:taxon-name-part taxon-name-part-type="genus" reg="Leptidea">L.</tp:taxon-name-part><tp:taxon-name-part taxon-name-part-type="species" reg="amurensis">amurensis</tp:taxon-name-part></tp:taxon-name></italic> (n=7)</td><td rowspan="1" colspan="1">7.40 ± 0.14</td><td rowspan="1" colspan="1">4.23 ± 0.09</td><td rowspan="1" colspan="1">3.75 ± 0.13</td><td rowspan="1" colspan="1">0.26 ± 0.16</td><td rowspan="1" colspan="1"/><td rowspan="1" colspan="1"/><td rowspan="1" colspan="1"/><td rowspan="1" colspan="1"/></tr><tr><td rowspan="1" colspan="1"><italic><tp:taxon-name><tp:taxon-name-part taxon-name-part-type="genus" reg="Leptidea">L.</tp:taxon-name-part><tp:taxon-name-part taxon-name-part-type="species" reg="juvernica">juvernica</tp:taxon-name-part></tp:taxon-name></italic> (n=15)</td><td rowspan="1" colspan="1">6.29 ± 0.20</td><td rowspan="1" colspan="1">2.51 ± 0.16</td><td rowspan="1" colspan="1">3.39 ± 0.24</td><td rowspan="1" colspan="1">3.97 ± 0.15</td><td rowspan="1" colspan="1">0.30 ± 0.13</td><td rowspan="1" colspan="1"/><td rowspan="1" colspan="1"/><td rowspan="1" colspan="1"/></tr><tr><td rowspan="1" colspan="1"><italic><tp:taxon-name><tp:taxon-name-part taxon-name-part-type="genus" reg="Leptidea">L.</tp:taxon-name-part><tp:taxon-name-part taxon-name-part-type="species" reg="reali">reali</tp:taxon-name-part></tp:taxon-name></italic> (n=7)</td><td rowspan="1" colspan="1">5.35 ± 0.16</td><td rowspan="1" colspan="1">2.33 ± 0.13</td><td rowspan="1" colspan="1">2.96 ± 0.25</td><td rowspan="1" colspan="1">3.79 ± 0.15</td><td rowspan="1" colspan="1">1.75 ± 0.16</td><td rowspan="1" colspan="1">0.21 ± 0.07</td><td rowspan="1" colspan="1"/><td rowspan="1" colspan="1"/></tr><tr><td rowspan="1" colspan="1"><italic><tp:taxon-name><tp:taxon-name-part taxon-name-part-type="genus" reg="Leptidea">L.</tp:taxon-name-part><tp:taxon-name-part taxon-name-part-type="species" reg="sinapis">s.</tp:taxon-name-part><tp:taxon-name-part taxon-name-part-type="subspecies" reg="sinapis">sinapis</tp:taxon-name-part></tp:taxon-name></italic> (n=44)</td><td rowspan="1" colspan="1">5.72 ± 0.18</td><td rowspan="1" colspan="1">2.71 ± 0.18</td><td rowspan="1" colspan="1">3.05 ± 0.21</td><td rowspan="1" colspan="1">3.74 ± 0.21</td><td rowspan="1" colspan="1">1.97 ± 0.21</td><td rowspan="1" colspan="1">0.92 ± 0.15</td><td rowspan="1" colspan="1">0.24 ± 0.11</td><td rowspan="1" colspan="1"/></tr><tr><td rowspan="1" colspan="1"><bold><italic><tp:taxon-name><tp:taxon-name-part taxon-name-part-type="genus" reg="Leptidea">L.</tp:taxon-name-part><tp:taxon-name-part taxon-name-part-type="species" reg="sinapis">s.</tp:taxon-name-part><tp:taxon-name-part taxon-name-part-type="subspecies" reg="tabarestana">tabarestana</tp:taxon-name-part></tp:taxon-name></italic></bold> (n=21)</td><td rowspan="1" colspan="1">5.69 ± 0.18</td><td rowspan="1" colspan="1">2.76 ± 0.16</td><td rowspan="1" colspan="1">2.78 ± 0.25</td><td rowspan="1" colspan="1">4.02 ± 0.13</td><td rowspan="1" colspan="1">2.00 ± 0.17</td><td rowspan="1" colspan="1">0.96 ± 0.19</td><td rowspan="1" colspan="1"><bold>0.74</bold> ± <bold>0.20</bold></td><td rowspan="1" colspan="1">0.02 ± 0.05</td></tr></tbody></table></table-wrap></tp:treatment-sec><ref-list><ref id="B16"><mixed-citation xmlns:xlink="http://www.w3.org/1999/xlink" xlink:type="simple"><person-group><name name-style="western"><surname>Lukhtanov</surname><given-names>VA</given-names></name><name name-style="western"><surname>Dincă</surname><given-names>V</given-names></name><name name-style="western"><surname>Talavera</surname><given-names>G</given-names></name><name name-style="western"><surname>Vila</surname><given-names>R</given-names></name></person-group> (<year>2011</year>) Unprecedented within-species chromosome number cline in the Wood White butterfly <italic><tp:taxon-name><tp:taxon-name-part taxon-name-part-type="genus">Leptidea</tp:taxon-name-part><tp:taxon-name-part taxon-name-part-type="species">sinapis</tp:taxon-name-part></tp:taxon-name></italic> and its significance for karyotype evolution and speciation. BMC Evolutionary Biology 11: e109. <ext-link xlink:href="10.1186/1471-2148-11-109" ext-link-type="doi" xlink:type="simple">https://doi.org/10.1186/1471-2148-11-109</ext-link></mixed-citation></ref><ref id="B17"><mixed-citation xmlns:xlink="http://www.w3.org/1999/xlink" xlink:type="simple"><person-group><name name-style="western"><surname>Lukhtanov</surname><given-names>VA</given-names></name><name name-style="western"><surname>Dincă</surname><given-names>V</given-names></name><name name-style="western"><surname>Friberg</surname><given-names>M</given-names></name><name name-style="western"><surname>Šíchová</surname><given-names>J</given-names></name><name name-style="western"><surname>Olofsson</surname><given-names>M</given-names></name><name name-style="western"><surname>Vila</surname><given-names>R</given-names></name><name name-style="western"><surname>Marec</surname><given-names>F</given-names></name><name name-style="western"><surname>Wiklund</surname><given-names>C</given-names></name></person-group> (<year>2018</year>) Versatility of multivalent orientation, inverted meiosis, and rescued fitness in holocentric chromosomal hybrids. Proceedings of the National Academy of Sciences of the United States of America 115(41): E9610–E9619. <ext-link xlink:href="10.1073/pnas.1802610115" ext-link-type="doi" xlink:type="simple">https://doi.org/10.1073/pnas.1802610115</ext-link></mixed-citation></ref><ref id="B18"><mixed-citation xmlns:xlink="http://www.w3.org/1999/xlink" xlink:type="simple"><person-group><name name-style="western"><surname>Lukhtanov</surname><given-names>VA</given-names></name><name name-style="western"><surname>Dantchenko</surname><given-names>AV</given-names></name><name name-style="western"><surname>Khakimov</surname><given-names>FR</given-names></name><name name-style="western"><surname>Sharafutdinov</surname><given-names>D</given-names></name><name name-style="western"><surname>Pazhenkova</surname><given-names>EA</given-names></name></person-group> (<year>2020a</year>) <article-title>Karyotype evolution and flexible (conventional versus inverted) meiosis in insects with holocentric chromosomes: a case study based on <italic><tp:taxon-name><tp:taxon-name-part taxon-name-part-type="genus">Polyommatus</tp:taxon-name-part></tp:taxon-name></italic> butterflies.</article-title><source>Biological Journal of the Linnean Society</source><volume>130</volume>(<issue>4</issue>): <fpage>683</fpage>–<lpage>699</lpage>. <ext-link xlink:href="10.1093/biolinnean/blaa077" ext-link-type="doi" xlink:type="simple">https://doi.org/10.1093/biolinnean/blaa077</ext-link></mixed-citation></ref><ref id="B19"><mixed-citation xmlns:xlink="http://www.w3.org/1999/xlink" xlink:type="simple"><person-group><name name-style="western"><surname>Lukhtanov</surname><given-names>VA</given-names></name><name name-style="western"><surname>Dincă</surname><given-names>V</given-names></name><name name-style="western"><surname>Friberg</surname><given-names>M</given-names></name><name name-style="western"><surname>Vila</surname><given-names>R</given-names></name><name name-style="western"><surname>Wiklund</surname><given-names>C</given-names></name></person-group> (<year>2020b</year>) Incomplete sterility of chromosomal hybrids: implications for karyotype evolution and homoploid hybrid speciation. Frontiers in Genetics 11: e583827. <ext-link xlink:href="10.3389/fgene.2020.583827" ext-link-type="doi" xlink:type="simple">https://doi.org/10.3389/fgene.2020.583827</ext-link></mixed-citation></ref><ref id="B15"><mixed-citation xmlns:xlink="http://www.w3.org/1999/xlink" xlink:type="simple"><person-group><name name-style="western"><surname>Lukhtanov</surname><given-names>VA</given-names></name></person-group> (<year>1992</year>) <article-title>Karyotype evolution and systematics of higher taxa of <tp:taxon-name><tp:taxon-name-part taxon-name-part-type="family">Pieridae</tp:taxon-name-part></tp:taxon-name> (<tp:taxon-name><tp:taxon-name-part taxon-name-part-type="order">Lepidoptera</tp:taxon-name-part></tp:taxon-name>) of the world.</article-title><source>Entomological Review</source><volume>71</volume>(<issue>5</issue>): <fpage>57</fpage>–<lpage>82</lpage>.</mixed-citation></ref><ref id="B41"><mixed-citation xmlns:xlink="http://www.w3.org/1999/xlink" xlink:type="simple"><person-group><name name-style="western"><surname>Tshikolovets</surname><given-names>VV</given-names></name></person-group> (<year>1998</year>) The Butterflies of Turkmenistan. V.V. Tshikolovets publications, 237 pp.</mixed-citation></ref></ref-list></tp:taxon-treatment>
