# Supplementary material for: ﻿More hidden diversity in a cryptic species complex: a new subspecies of Leptideasinapis (Lepidoptera, Pieridae) from Northern Iran
Source: Comp Cytogenet. 2023 May 4;17:113–28. doi: 10.3897/compcytogen.17.102830 (PMC10252139; doi:10.3897/compcytogen.17.102830)
Supplement: Supplementary material 1 — Material examined and GenBank accessions [file comparative_cytogenetics-17--113_article-102830__-s001.xlsx]

## Sheet: S1
Sample ID	BOLD ProcessID	COI Accession	seq. length	ID	Dincă et al. 2013 Haplotype Shtinkov et al. 2016 Hapoltype	Lukhtanov et al 2011 Haplotype	Country	Locality
2005-LOWA-548	LOWA548-06	FJ663710	658[0n]	L. amurensis			Russia	Buryatia, Selenduma, Sosnovka
2005-LOWA-157	LOWA157-06	FJ663713	658[0n]	L. amurensis			Russia	Altai, Myuta
RVcoll.Nz075	GBMIN34088-13	JF512620	676[0n]	L. amurensis			Mongolia	10 km NE Hishig-Ondor
RVcoll.10-C186	GBMIN34087-13	JF512622	676[0n]	L. amurensis			China	Shaanxi, Jiexiu county
KR363157	GBMIN87356-17	KR363157	658[0n]	L. amurensis			Japan	Mt. Takazasu, Honshu
KR363164	GBMIN87355-17	KR363164	658[0n]	L. amurensis			Japan	Mt. Takazasu, Honshu
Genbank	GBMTG3407-16	NC_022686	15122[0n]	L. amurensis			China	Shanxi or Hainan province
LOWA-AR-21	LOWAB021-07	OQ359846	658[0n]	L. dunponcheli			Armenia	Khosrov Nature Reserve
ARPI-505a-001	VNMB1213-22	OQ359854	658[0n]	L. duponcheli			Iran	East Azerbaijan, Arasbaran, Aynalou to Garmanab
RVcoll.09-V207	GBMIN34233-13	JF512569	676[0n]	L. duponcheli			France	Alpes de Haute Provence, Oraison
RVcoll.10-C243	GBMIN34112-13	JF512572	676[0n]	L. duponcheli			Iran	Elborz, 10km W Ghachsar
RVcoll10C240	ATLAS331-22	OQ359873	655[3n]	L. duponcheli			Iran	Hamadan, Gardane-ye Aveg
RVcoll.08‐R368	GBGLP284-13	KC865949	658[0n]	L. juvernica	hj1		Italy	Vicenza, Val di Tovo- Laghi
RVcoll.08-M322	EZRMN014-08	HQ004596	658[0n]	L. juvernica	hj2		Romania	Valea Belchia, Harghita
RVcoll.08-Y004	GBMIN34193-13	JF512649	658[0n]	L. juvernica	hj3		Russia	St. Petersburg
RVcoll.11-G200	GBGLP253-13	KC865980	658[0n]	L. juvernica	hj4		Kazakhstan	East Kazakhstan, Narymski Mts.
RVcoll.11-G219	GBGLP251-13	KC865982	658[0n]	L. juvernica	hj5		Kazakhstan	East Kazakhstan, Balgyn
RVcoll.10-A259	GBMIN34192-13	JF512651	658[0n]	L. juvernica	hj6		France	Gresse-en-Vercors, Isère
RVcoll.07-Z082	GBMIN34074-13	JF512648	658[0n]	L. juvernica	hj7		Kazakhstan	Vostochno-Kazakhstanskaya obl., South Altai, Uspenka
BC ZSM Lep 25436	FBLMT876-09	GU655014	658[0n]	L. juvernica	hj8		Germany	Bavaria, Plattenberg, Neustadt/Donau
RVcoll.09-X183	GBMIN34040-13	JF512716	658[0n]	L. juvernica	hj9		Ireland	Tipperary, Gortmore Point, Lough Derg
MF‐F12	GBGLP107-13	KC866126	645[0n]	L. juvernica	hj10		Sweden	Riala
Genbank	GBGL4925-08	EF599645	669[0n]	L. juvernica	hj11		Slovenia	Barje
Genbank	GBGL4927-08	EF599643	663[0n]	L. juvernica	hj12		Slovenia	Barje
Genbank	GBGL4930-08	EF599640	663[0n]	L. juvernica	hj13		Slovenia	Vrhnika
RVcoll.13-T351	GBGL20659-18	KU355288	655[0n]	L. juvernica	hj14		Bulgaria	W Rodopi Mts, Chudnite Mostove
Genbank	GBGLP353-14	HG969220	705[0n]	L. juvernica			Russia	Novosibirskaya Oblast, West Siberia,Novosibirsk
RVcoll.10-C189	GBMIN34159-13	JF512717	657[1n]	L. lactea			China	Shaanxi, Qin Ling Shan, Madao, Liuba county
RVcoll.10-C195	GBMIN34039-13	JF512718	658[0n]	L. lactea			China	Shaanxi, Qin Ling Shan, Zhouzhi (Erqu) county
RVcoll.10-C194	GBMIN34158-13	JF512719	655[3n]	L. lactea			China	Shaanxi, Fengxian (Shuangshipu) county, Hekou vic.
CSG08935	EZHBA681-07	OQ359866	658[0n]	L. morsei			Russia	Buryatiya Republic, East Sayan; Buryatia; 6 km NE of Mondy
Genbank	GBMIN37953-13	GU372563	1099[0n]	L. morsei			South Korea	Haesan-ryeong, Gangwon
RVcoll.08-M498	EZRMN008-08	HQ004591	658[0n]	L. morsei			Romania	Cluj, Bădeni
RVcoll.07-Z124	GBMIN34089-13	JF512618	676[0n]	L. morsei			Kazakhstan	Vostochno-Kazakhstanskaya obl., South Altai, Markakol, Alatai Pass
RVcoll.08-J396	GBMIN34216-13	JF512603	676[0n]	L. reali	hr1		Spain	Viladrau, Barcelona
RVcoll.10-C269	GBMIN34090-13	JF512616	676[0n]	L. reali	hr2		Italy	Cascia, Perugia
RVcoll.10-C270	GBMIN34046-13	JF512704	658[0n]	L. reali	hr3		Italy	Sibillini Mountains
RVcoll.08-H468	EZSPN400-09	GU676645	658[0n]	L. reali	hr4		Spain	Cantabria, Hormiguera
KC866117	GBGLP116-13	KC866117	658[0n]	L. reali	hr5		Spain	Barcelona, Catalonia, Pla de la Calma, Montseny
RVcoll.03-H535	GBMIN34209-13	JF512617	676[0n]	L. reali	hr6		Spain	Barcelona, Catalonia, Saldes, Bergueda
RVcoll.07-E083	GBMIN34042-13	JF512712	658[0n]	L. reali	hr7		Italy	Roccaraso, L'Aquila
ARPI-400f-001	VNMB1217-22	OQ359872	658[0n]	L. sinapis			Iran	East Azerbaijan, Arasbaran, Aynalou
ARPI-456d-001	VNMB1214-22	OQ359856	658[0n]	L. sinapis			Iran	East Azerbaijan, Arasbaran
DNAwthLeptidea004	VNMB1490-22	OQ359876	657[1n]	L. sinapis			Iran	East Azerbaijan, Aras-Tal, N Kalyebar, vic. Ala-Jujeh
DNAwthLeptidea005	VNMB1491-22	OQ359871	618[0n]	L. sinapis			Iran	East Azerbaijan, N Ahar, vic. Kaleybar
DNAwthLeptidea006	VNMB1492-22	OQ359848	657[1n]	L. sinapis			Iran	East Azerbaijan, N Ahar, vic. Kaleybar
DNAwthLeptidea007	VNMB1493-22	OQ359843	614[0n]	L. sinapis			Georgia	W Tiblisi, E Manglisi, W. Orbuleti, Polatani
DNAwthLeptidea010	VNMB1496-22	OQ359864	658[0n]	L. sinapis			Russia	N Cacucasus, Republic Daghestan, Rutulsky district, Rutul village, Lalaan river
DNAwthLeptidea011	VNMB1497-22	OQ359851	658[0n]	L. sinapis			Russia	N Cacucasus, Republic Daghestan, Rutulsky district, Rutul village, Lalaan river
DNAwthLeptidea012	VNMB1498-22	OQ359852	582[2n]	L. sinapis			Armenia	10 km W Dilijan
RVcoll.10-B385	GBMIN34171-13	JF512693	658[0n]	L. sinapis	hs1	h1	Bulgaria	Paril village, Khadzhidimovo
RVcoll.06‐H637	GBMIN34147-13	JF513027	658[0n]	L. sinapis	hs2	h11	Kazakhstan	Zyryanovsk, Landman
RVcoll.08‐H769	GBGLP228-13	KC866005	658[0n]	L. sinapis	hs3	h2	France	Fozzaninco, Corsica
RVcoll.07‐Z211	GBMIN34018-13	JF513046	658[0n]	L. sinapis	hs4	h6	Kazakhstan	Vostochno-Kazakhstanskaya obl., Saur Mts, Malyi Zhemeney
RVcoll.10-C245	GBMIN34169-13	JF512697	658[0n]	L. sinapis	hs5	h9	Czech Republic	Príbram, Bohemia
RVcoll.07‐E250	GBMIN34024-13	JF513034	658[0n]	L. sinapis	hs6	h3	France	NE Bézaudun‐sur‐Bine, Drôme
RVcoll.09‐X562	GBGLP151-13	KC866082	658[0n]	L. sinapis	hs7	h4	Spain	Sorauren, Navarra
RVcoll.07‐E237	GBMIN34219-13	JF512597	676[0n]	L. sinapis	hs8	h5	Italy	Novalesa‐Moncenisio, Torino
RVcoll.07‐D938	GBMIN34028-13	JF513026	658[0n]	L. sinapis	hs9	h10	Romania	Ciupercenii de Olteț, Gorj
RVcoll.07‐C210	GBMIN34102-13	JF512592	676[0n]	L. sinapis	hs10	h8	Romania	Schitul Pahomie (Buila-Vanturarita)
RVcoll.06‐H631	GBMIN34148-13	JF513025	658[0n]	L. sinapis	hs11	h12	Kazakhstan	Zyryanovsk, Landman
RVcoll.06‐H632	GBMIN34137-13	JF513047	658[0n]	L. sinapis	hs12	h7	Kazakhstan	Zyryanovsk, Landman
BC ZSM Lep 30662	GWORA2450-09	HM393183	658[0n]	L. sinapis	hs13		Austria	Tyrol, Aschinger Alm, Zahmer Kaiser
MF‐63	GBGLP131-13	KC866102	658[0n]	L. sinapis	hs14		Sweden	Riala
RVcoll.10‐C262	GBGLP144-13	KC866089	658[0n]	L. sinapis	hs15		Italy	Corciano
MF‐174	GBGLP132-13	KC866101	658[0n]	L. sinapis	hs16		Czech Republic	Hodonin, Hodonin
MF‐155	GBGLP133-13	KC866100	658[0n]	L. sinapis	hs17		Spain	Sant Celoni, Barcelona
RVcoll.11‐K071	GBGLP135-13	KC866098	658[0n]	L. sinapis	hs18		Macedonia	Mala Reka, Mavrovo
BC ZSM Lep 30544	GWORO852-09	GU688515	658[0n]	L. sinapis	hs19		Germany	Ruhpolding, Bavaria
RVcoll.10‐B320	GBGLP145-13	KC866088	658[0n]	L. sinapis	hs20		Bulgaria	Studen Kladenets, Krumovgrad
BC ZSM Lep 30473	GWORO781-09	GU688533	658[0n]	L. sinapis	hs21		Germany	Lenggries Isarauen, Bavaria
RVcoll.11‐K078	GBGLP129-13	KC866104	658[0n]	L. sinapis	hs22		Macedonia	Mala Reka, Mavrovo
RVcoll.08‐H720	GBGLP239-13	KC865994	658[0n]	L. sinapis	hs23		Italy	Gairo, Sardinia
RVcoll.08-R436	EZSPM236-09	GU675857	658[0n]	L. sinapis	hs24		Spain	Ames, Novais
RVcoll.11‐J544	GBGLP136-13	KC866097	658[0n]	L. sinapis	hs25		France	Alpes-de-Haute-Provence, Manosque
RVcoll.08-J897	EZSPM323-09	GU675913	658[0n]	L. sinapis			Spain	Castilla y Leon, Leon, Vega de Espinareda
Genbank	GBGLP370-14	HG969225	705[0n]	L. sinapis			Russia	Novosibirskaya Oblast, West Siberia,Novosibirsk
Genbank	GBGLP371-14	HG969226	705[0n]	L. sinapis			Russia	Novosibirskaya Oblast, West Siberia,Novosibirsk
Rvcoll. 12-L113	EZSPM701-12	KP871088	658[0n]	L. sinapis			Spain	Castilla y Leon, Avila, Santa Lucia de la Sierra
RVcoll12Q589	EULEP5486-17	MN139254	658[0n]	L. sinapis			Italy	Messina, Sicily, Galati Mamertino, area del Capriolo
RVcoll10B320	EULEP5383-17	MT260486	658[0n]	L. sinapis			Bulgaria	Krumovgrad, Studen Kladenets
RVcoll13S284	EULEP5510-17	MW502768	658[0n]	L. sinapis			Spain	Balearic Islands, Diposit d'Aigua, St. Joan de Labritja, Ibiza
RVcoll12L209	EULEP5816-18	MW502826	658[0n]	L. sinapis			Spain	Biscay, Basque Country, Gorliz
RVcoll11H082	ATLAS334-22	OQ359853	658[0n]	L. sinapis			Germany	Remda-Teichel, Thuringia
RVcoll17E601	ATLAS361-22	OQ359844	658[0n]	L. sinapis			Spain	Grado del Pico, Segovia, Castila-León
ARPI-112j-001	VNMB1215-22	OQ359842	611[0n]	L. s. tabarestana			Iran	Golestan, Golestan forest
ARPI-330d-001	VNMB1218-22	OQ359862	388[0n]	L. s. tabarestana			Iran	Mazandaran, E. Kojour, Kodir
ARPI-408-001	VNMB1216-22	OQ359875	658[0n]	L. s. tabarestana			Iran	Tehran, Laloon
ARPI-524b-001	VNMB1284-22	OQ359859	658[0n]	L. s. tabarestana			Iran	Gilan, Damash
DNAwthLeptidea001	VNMB1487-22	OQ359861	658[0n]	L. s. tabarestana			Iran	Ardabil, Gilan, Pass Ardabil-Astara (Passhohe, W Tunnel)
DNAwthLeptidea002	VNMB1488-22	OQ359845	641[0n]	L. s. tabarestana			Iran	Ardabil, Pass Ardabil-Astara (Passhohe, W Tunnel)
DNAwthLeptidea003	VNMB1489-22	OQ359858	658[0n]	L. s. tabarestana			Iran	Ardabil, Pass Ardabil-Astara (Passhohe, W Tunnel)
DNAwthLeptidea008	VNMB1494-22	OQ359870	239[0n]	L. s. tabarestana			Iran	Mazandaran, Samamus-Mts., 15 km S Ramsar
DNAwthLeptidea009	VNMB1495-22	OQ359867	408[0n]	L. s. tabarestana			Iran	Mazandaran, Samamus-Mts., S Rudbar, N Javaherdeh
MR ZF 449	VNMB1581-23	OQ359855	420[0n]	L. s. tabarestana			Iran	Mazandaran, Pol-e Zanguleh - Baladeh Rd, W of Minak
RVcoll10C196	ATLAS333-22	OQ359874	658[0n]	L. s. tabarestana			Iran	Mazandaran, Javaherdeh, Samamus Mt.
VLU396	BDE596-19	OQ359877	658[0n]	L. s. tabarestana			Iran	Mazandaran, Javaherdeh (Jirkooh)
VLU397	BDE597-19	OQ359849	658[0n]	L. s. tabarestana			Iran	Mazandaran, Javaherdeh (Jirkooh)
VLU398	BDE598-19	OQ359863	658[0n]	L. s. tabarestana			Iran	Mazandaran, Javaherdeh (Jirkooh)
VLU399	BDE599-19	OQ359847	658[0n]	L. s. tabarestana			Iran	Mazandaran, Javaherdeh (Jirkooh)
VLU400	BDE600-19	OQ359860	658[0n]	L. s. tabarestana			Iran	Mazandaran, Javaherdeh (Jirkooh)
VLU401	BDE601-19	OQ359857	658[0n]	L. s. tabarestana			Iran	Mazandaran, Javaherdeh (Jirkooh)
VLU402	BDE602-19	OQ359850	658[0n]	L. s. tabarestana			Iran	Mazandaran, Javaherdeh (Jirkooh)
VLU403	BDE603-19	OQ359869	658[0n]	L. s. tabarestana			Iran	Mazandaran, Javaherdeh (Jirkooh)
VLU404	BDE604-19	OQ359868	658[0n]	L. s. tabarestana			Iran	Mazandaran, Javaherdeh (Jirkooh)
VLU405	BDE605-19	OQ359865	658[0n]	L. s. tabarestana			Iran	Mazandaran, Javaherdeh (Jirkooh)
