# Supplementary material for: ﻿More hidden diversity in a cryptic species complex: a new subspecies of Leptideasinapis (Lepidoptera, Pieridae) from Northern Iran
Source: Comp Cytogenet. 2023 May 4;17:113–28. doi: 10.3897/compcytogen.17.102830 (PMC10252139; doi:10.3897/compcytogen.17.102830)
Supplement: Supplementary material 2 — Length of male genitalia components (phallus, saccus, vinculum) and ratios (PL/VW, SL/VW) among Leptidea specimens measured in this study [file comparative_cytogenetics-17--113_article-102830__-s002.xlsx]

## Sheet: Leptidea
Sample ID	Taxon	Country	Phallus length (mm)	Saccus length (mm)	Vinculum width (mm)	PL/VW	SL/VW
RVcoll09X167	L. sinapis	Ireland	1.71	0.66	0.87	1.96552	0.758621
RVcoll09X168	L. sinapis	Ireland	1.72	0.7	0.9	1.91111	0.777778
RVcoll09X170	L. sinapis	Ireland	1.74	0.62	0.89	1.95506	0.696629
RVcoll09X171	L. sinapis	Ireland	1.66	0.65	0.91	1.82418	0.714286
RVcoll09X174	L. sinapis	Ireland	1.55	0.64	0.83	1.86747	0.771084
RVcoll07C466	L. sinapis	Spain	1.5	0.57	0.74	2.02703	0.77027
RVcoll07C470	L. sinapis	Spain	1.5	0.57	0.76	1.97368	0.75
RVcoll08H275	L. sinapis	Spain	1.75	0.75	0.8	2.1875	0.9375
RVcoll08H278	L. sinapis	Spain	1.56	0.61	0.78	2	0.782051
RVcoll08H281	L. sinapis	Spain	1.58	0.59	0.83	1.90361	0.710843
RVcoll09V326	L. sinapis	Spain	1.6	0.63	0.73	2.19178	0.863014
RVcoll08H903	L. sinapis	Spain	1.52	0.56	0.73	2.08219	0.767123
RVcoll07E249	L. sinapis	France	1.63	0.65	0.76	2.14474	0.855263
RVcoll07E252	L. sinapis	France	1.59	0.63	0.83	1.91566	0.759036
RVcoll07E253	L. sinapis	France	1.56	0.6	0.8	1.95	0.75
RVcoll07E254	L. sinapis	France	1.58	0.59	0.78	2.02564	0.75641
RVcoll07E255	L. sinapis	France	1.57	0.66	0.79	1.98734	0.835443
RVcoll07E256	L. sinapis	France	1.58	0.67	0.77	2.05195	0.87013
RVcoll07E140	L. sinapis	Italy	1.66	0.67	0.84	1.97619	0.797619
RVcoll07E174	L. sinapis	Italy	1.54	0.6	0.8	1.925	0.75
RVcoll07E215	L. sinapis	Italy	1.54	0.58	0.78	1.97436	0.74359
RVcoll07E216	L. sinapis	Italy	1.63	0.64	0.78	2.08974	0.820513
RVcoll07E217	L. sinapis	Italy	1.71	0.66	0.78	2.19231	0.846154
RVcoll07E237	L. sinapis	Italy	1.53	0.6	0.74	2.06757	0.810811
RVcoll10C251	L. sinapis	Italy	1.58	0.58	0.81	1.95062	0.716049
RVcoll10C252	L. sinapis	Italy	1.64	0.61	0.81	2.02469	0.753086
RVcoll10C253	L. sinapis	Italy	1.62	0.66	0.76	2.13158	0.868421
RVcoll10C254	L. sinapis	Italy	1.54	0.63	0.79	1.94937	0.797468
RVcoll10C255	L. sinapis	Italy	1.55	0.58	0.74	2.09459	0.783784
RVcoll10C276	L. sinapis	Italy	1.75	0.64	0.79	2.21519	0.810127
RVcoll10C277	L. sinapis	Italy	1.61	0.65	0.82	1.96341	0.792683
RVcoll10C250	L. sinapis	Austria	1.68	0.68	0.81	2.07407	0.839506
RVcollLR08D679	L. sinapis	Slovenia	1.5	0.58	0.74	2.02703	0.783784
RVcoll10B453	L. sinapis	Croatia	1.42	0.62	0.69	2.05797	0.898551
RVcoll10B457	L. sinapis	Croatia	1.59	0.6	0.75	2.12	0.8
RVcoll10B385	L. sinapis	Bulgaria	1.69	0.59	0.81	2.08642	0.728395
RVcollLR08D094	L. sinapis	Greece	1.53	0.63	0.72	2.125	0.875
RVcoll06K559	L. sinapis	Romania	1.65	0.63	0.8	2.0625	0.7875
RVcoll07C210	L. sinapis	Romania	1.49	0.59	0.74	2.01351	0.797297
RVcoll07D500	L. sinapis	Romania	1.51	0.66	0.75	2.01333	0.88
RVcoll07D940	L. sinapis	Romania	1.52	0.58	0.73	2.08219	0.794521
RVcoll07D962	L. sinapis	Romania	1.53	0.62	0.76	2.01316	0.815789
RVcoll07E362	L. sinapis	Romania	1.6	0.57	0.73	2.19178	0.780822
RVcoll06H640	L. sinapis	Kazakhstan	1.59	0.62	0.79	2.01266	0.78481
RVcoll06H641	L. sinapis	Kazakhstan	1.62	0.6	0.8	2.025	0.75
RVcoll07Z210	L. sinapis	Kazakhstan	1.69	0.71	0.86	1.96512	0.825581
RVcoll07Z236	L. sinapis	Kazakhstan	1.6	0.72	0.81	1.97531	0.888889
RVcoll07Z237	L. sinapis	Kazakhstan	1.56	0.67	0.8	1.95	0.8375
RVcoll07C279	L. reali	Spain	1.91	0.9	0.7	2.72857	1.28571
RVcoll07C613	L. reali	Spain	1.91	0.85	0.75	2.54667	1.13333
RVcoll07F514	L. reali	Spain	2.09	0.95	0.78	2.67949	1.21795
RVcoll07W134	L. reali	Spain	2.09	0.98	0.83	2.51807	1.18072
RVcoll07W154	L. reali	Spain	2.2	1.07	0.85	2.58824	1.25882
RVcoll08H468	L. reali	Spain	2	0.87	0.78	2.5641	1.11538
RVcoll08J396	L. reali	Spain	2.12	1.09	0.75	2.82667	1.45333
RVcoll08L078	L. reali	Spain	2.1	0.96	0.82	2.56098	1.17073
RVcoll09T203	L. reali	Spain	2.07	0.9	0.78	2.65385	1.15385
RVcoll09V320	L. reali	Spain	2.14	1.03	0.79	2.70886	1.3038
RVcoll09V321	L. reali	Spain	2.3	0.99	0.84	2.7381	1.17857
RVcoll09V344	L. reali	Spain	2.02	0.88	0.71	2.84507	1.23944
RVcoll09V347	L. reali	Spain	1.97	0.88	0.76	2.59211	1.15789
RVcoll09V713	L. reali	Spain	2.11	0.95	0.75	2.81333	1.26667
RVcoll09V714	L. reali	Spain	2	0.91	0.79	2.53165	1.1519
RVcoll09V733	L. reali	Spain	2.11	0.91	0.82	2.57317	1.10976
RVcoll09V734	L. reali	Spain	2.13	1.01	0.86	2.47674	1.17442
RVcoll09V743	L. reali	Spain	1.97	1.07	0.85	2.31765	1.25882
RVcoll09V815	L. reali	Spain	1.98	0.9	0.79	2.50633	1.13924
RVcoll09T244	L. reali	France	1.96	0.82	0.77	2.54545	1.06494
RVcoll09T245	L. reali	France	1.88	0.87	0.8	2.35	1.0875
RVcoll09T246	L. reali	France	1.97	0.83	0.78	2.52564	1.0641
RVcoll09T247	L. reali	France	1.93	0.88	0.78	2.47436	1.12821
RVcoll09T249	L. reali	France	2.05	0.96	0.79	2.59494	1.21519
RVcoll09T250	L. reali	France	1.92	0.84	0.76	2.52632	1.10526
RVcoll09T251	L. reali	France	1.95	0.91	0.79	2.46835	1.1519
RVcoll09V231	L. reali	France	2.08	0.91	0.8	2.6	1.1375
RVcoll10A411	L. reali	France	1.95	0.83	0.75	2.6	1.10667
RVcoll10A412	L. reali	France	1.99	0.87	0.8	2.4875	1.0875
RVcoll07E080	L. reali	Italy	2	0.9	0.75	2.66667	1.2
RVcoll07E081	L. reali	Italy	1.92	0.88	0.74	2.59459	1.18919
RVcoll07E082	L. reali	Italy	1.98	0.89	0.77	2.57143	1.15584
RVcoll07E083	L. reali	Italy	1.97	0.87	0.75	2.62667	1.16
RVcoll10C263	L. reali	Italy	1.84	0.76	0.75	2.45333	1.01333
RVcoll10C268	L. reali	Italy	1.84	0.85	0.76	2.42105	1.11842
RVcoll10C269	L. reali	Italy	1.76	0.74	0.72	2.44444	1.02778
RVcoll10C270	L. reali	Italy	2.02	0.86	0.82	2.46341	1.04878
RVcoll10C271	L. reali	Italy	1.93	0.82	0.78	2.47436	1.05128
RVcoll10C272	L. reali	Italy	2.01	0.83	0.8	2.5125	1.0375
RVcoll09X178	L. juvernica	Ireland	2.11	0.9	0.78	2.70513	1.15385
RVcoll09X179	L. juvernica	Ireland	2.01	0.83	0.81	2.48148	1.02469
RVcoll09V987	L. juvernica	France	1.99	0.84	0.81	2.45679	1.03704
RVcoll09X268	L. juvernica	France	2.16	0.9	0.88	2.45455	1.02273
RVcoll10A259	L. juvernica	France	1.82	0.81	0.72	2.52778	1.125
RVcoll10A262	L. juvernica	France	1.98	0.88	0.75	2.64	1.17333
RVcoll10A263	L. juvernica	France	1.95	0.81	0.74	2.63514	1.09459
RVcoll10A264	L. juvernica	France	1.94	0.81	0.7	2.77143	1.15714
RVcoll10C244	L. juvernica	Czech Republic	2.15	0.97	0.78	2.75641	1.24359
RVcollLR08D680	L. juvernica	Slovenia	1.9	0.78	0.76	2.5	1.02632
RVcoll07E553	L. juvernica	Romania	2	0.87	0.76	2.63158	1.14474
RVcoll08M310	L. juvernica	Romania	2	0.91	0.77	2.5974	1.18182
RVcoll08M311	L. juvernica	Romania	1.98	0.89	0.82	2.41463	1.08537
RVcoll08M312	L. juvernica	Romania	2.04	0.94	0.83	2.45783	1.13253
RVcoll08M313	L. juvernica	Romania	1.96	0.85	0.78	2.51282	1.08974
RVcoll08M322	L. juvernica	Romania	2.02	0.92	0.75	2.69333	1.22667
RVcoll08M323	L. juvernica	Romania	2.06	0.93	0.8	2.575	1.1625
RVcoll08M324	L. juvernica	Romania	1.97	0.86	0.79	2.49367	1.08861
RVcoll08M325	L. juvernica	Romania	2.02	0.85	0.74	2.72973	1.14865
RVcoll08M331	L. juvernica	Romania	2.08	0.92	0.84	2.47619	1.09524
RVcoll09V633	L. juvernica	Romania	2.1	0.89	0.82	2.56098	1.08537
RVcoll09V637	L. juvernica	Romania	1.91	0.91	0.78	2.44872	1.16667
RVcoll09V638	L. juvernica	Romania	1.95	0.86	0.77	2.53247	1.11688
RVcoll09V639	L. juvernica	Romania	1.89	0.87	0.76	2.48684	1.14474
RVcoll09V641	L. juvernica	Romania	2.04	0.93	0.74	2.75676	1.25676
RVcoll09V644	L. juvernica	Romania	2.03	0.96	0.76	2.67105	1.26316
RVcoll09V648	L. juvernica	Romania	1.93	0.78	0.69	2.7971	1.13043
RVcoll09V652	L. juvernica	Romania	1.94	0.9	0.75	2.58667	1.2
RVcoll09V653	L. juvernica	Romania	1.91	0.8	0.77	2.48052	1.03896
RVcoll09V655	L. juvernica	Romania	2	0.92	0.75	2.66667	1.22667
RVcoll08Y001	L. juvernica	Russia	2.08	0.77	0.75	2.77333	1.02667
RVcoll08Y002	L. juvernica	Russia	1.94	0.81	0.74	2.62162	1.09459
RVcoll08Y003	L. juvernica	Russia	1.95	0.87	0.73	2.67123	1.19178
RVcoll08Y004	L. juvernica	Russia	1.94	0.84	0.76	2.55263	1.10526
RVcoll08Y005	L. juvernica	Russia	2.06	0.91	0.83	2.48193	1.09639
RVcoll08Y006	L. juvernica	Russia	1.96	0.89	0.79	2.48101	1.12658
RVcoll08Y007	L. juvernica	Russia	1.97	0.94	0.78	2.52564	1.20513
RVcoll08Y008	L. juvernica	Russia	1.93	0.79	0.74	2.60811	1.06757
RVcoll08Y009	L. juvernica	Russia	1.85	0.77	0.73	2.53425	1.05479
RVcoll08Y010	L. juvernica	Russia	1.88	0.8	0.78	2.41026	1.02564
RVcoll08Y011	L. juvernica	Russia	1.96	0.87	0.77	2.54545	1.12987
RVcoll08Y012	L. juvernica	Russia	1.94	0.79	0.75	2.58667	1.05333
RVcoll06H636	L. juvernica	Kazakhstan	1.91	0.89	0.79	2.41772	1.12658
RVcoll06H639	L. juvernica	Kazakhstan	1.9	0.79	0.76	2.5	1.03947
RVcoll06H642	L. juvernica	Kazakhstan	1.95	0.86	0.77	2.53247	1.11688
RVcoll06H643	L. juvernica	Kazakhstan	2	0.85	0.79	2.53165	1.07595
RVcoll07Z081	L. juvernica	Kazakhstan	1.95	0.89	0.77	2.53247	1.15584
RVcoll07Z082	L. juvernica	Kazakhstan	1.9	0.8	0.78	2.4359	1.02564
RVcoll10C196	L. sinapis tabarestana	Iran	1.51185	0.61327	0.71564	2.11258	0.856954
VLU396	L. sinapis tabarestana	Iran	1.33081	0.575355	0.609479	2.18351	0.944012
VLU397	L. sinapis tabarestana	Iran	1.50769	0.625962	0.729808	2.06588	0.857708
VLU398	L. sinapis tabarestana	Iran	1.49712	0.694231	0.758654	1.97338	0.915082
VLU401	L. sinapis tabarestana	Iran	1.45192	0.584615	0.734615	1.97644	0.795812
VLU402	L. sinapis tabarestana	Iran	1.55769	0.620192	0.717308	2.17158	0.864611
VLU404	L. sinapis tabarestana	Iran	1.43462	0.475962	0.713462	2.01078	0.667116
MR ZF 449	L. sinapis tabarestana	Iran	1.4883	0.6	0.69	2.16	0.87
